# Supplementary material for: Agreement between CDC/NHSN surveillance definitions and ECDC criteria in diagnosis of healthcare-associated infections in Serbian trauma patients
Source: PLoS One. 2018 Oct 4;13(10):e0204893. doi: 10.1371/journal.pone.0204893 (PMC6171870; doi:10.1371/journal.pone.0204893)
Supplement: S1 File — (XLS) [file pone.0204893.s001.xls]

## Sheet: minimal data set
ID	Gender	Age	GCS	Intubation	Intubation_place	Addmission_to_ICU_from	Comorbidity	Carcinoma	Immunocompromised	CPD	Cardiac_disease	DM	Hronical_infection	Other_comorbidity	ISS	APACHEII	SOFA	Days_on_MV	Days_with_CVC	Days_with_UC	Days_in_ICU	HAI_eu	HAI_eu_ICU	HAI_us	HAI_us_ICU	PN_eu	PN_eu_categories	PN_eu_VAP	PN_us	PN_us_kat	PN_us_VAP	BSI_eu	BSI_eu_categories	CRI_eu	CRI3	LCBSI_us	CLABSI_US	UTI_eu	CAUTI_EU	UTI_eu_categories	UTI_us	CAUTI_US	UTI_us_categories	BSI_eu_primary	BSI_eu_primary_without_CRI	Micro_PN_ECDC	Micro_PN_CDC	Clin_PN_ECDC	Clin_PN_CDC
2	2	18	15	1	1	2	0	0	0	0	0	0	0	0	22	4	5	3	1	12	14	1	1	1	1	0		0	0		0	1	3	0	0	1	0	0			0			1	1	0	0	0	0
14	1	32	15	0		1	1	0	0	0	0	0	0	0	17	4	3	0	19	15	19	1	0	1	0	0		0	0		0	1	1	1	1	1	1	0			0			1	0	0	0	0	0
45	2	77	13	1	2	2	1	0	0	0	1	0	0	0	22	11	5	7	11	12	11	1	1	1	1	0		0	0		0	1	3	0	0	1	1	0			0			1	1	0	0	0	0
57	1	68	13	1	1	2	0	0	0	0	0	0	0	0	25	24	6	7	5	7	7	1	1	1	1	0		0	0		0	1	3	0	0	1	1	0			0			1	1	0	0	0	0
96	1	60	10	0		1	0	0	0	0	0	0	0	0	22	10	3	4	11	11	11	1	1	1	1	0		0	0		0	1	1	0	0	1	1	0			0			1	1	0	0	0	0
136	1	79	15	0		1	1	0	0	0	1	0	0	0	34	12	4	8	30	30	30	1	1	1	1	1	1	0	1	2	0	1	3	0	0	1	1	1	1	3	0			1	1	1	1	0	0
170	1	43	10	1	1	2	0	0	0	0	0	0	0	0	35	10	3	6	5	11	11	1	1	1	1	0		0	0		0	1	3	0	0	1	1	0			0			1	1	0	0	0	0
177	1	71	3	1	1	1	1	0	0	0	0	1	0	0	34	22	1	27	27	26	27	1	1	1	1	1	1	1	1	2	1	1	3	0	0	1	1	0			0			1	1	1	1	0	0
178	1	76	14	1	1	1	1	0	0	0	1	0	0	0	22	10	3	43	48	47	48	1	1	1	1	1	1	1	1	2	1	1	3	0	0	1	1	1	1	3	0			1	1	1	1	0	0
195	1	25	4	1	1	2	0	0	0	0	0	0	0	0	26	18	6	16	70	70		1	1	1	1	0		0	0		0	1	3	0	0	1	1	1	1	1	1	1	1	1	1	0	0	0	0
200	1	67	6	1	1	1	1	0	0	0	1	0	0	0	26	27	8	11	11	10	10	1	1	1	1	0		0	0		0	1	3	0	0	1	1	0			0			1	1	0	0	0	0
206	1	21	6	1	1	1	0	0	0	0	0	0	0	0	34	13	6	67	67	67	67	1	1	1	1	0		0	0		0	1	3	0	0	1	1	0			0			1	1	0	0	0	0
208	2	65	15	0		1	1	0	0	0	1	0	0	1	9	13	2	2	11	10	11	1	1	1	1	0		0	0		0	1	3	0	0	1	0	0			0			1	1	0	0	0	0
215	1	49	5	1	3	3	0	0	0	0	0	0	0	0	17	14	6	8	1	15	16	1	1	1	1	0		0	0		0	1	3	0	0	1	1	0			0			1	1	0	0	0	0
251	1	64	10	1	3	3	0	0	0	0	0	0	0	0	26	12	8	29	32	22	32	1	1	1	1	0		0	0		0	1	3	0	0	1	1	0			0			1	1	0	0	0	0
258	2	50	9	1	1	2	0	0	0	0	0	0	0	0	36	12	3	3	25	24	25	1	1	1	1	0		0	0		0	1	3	0	0	1	1	0			0			1	1	0	0	0	0
262	1	62	10	1	1	2	0	0	0	0	0	0	0	0	12	17	6	43	11	35	44	1	1	1	1	1	1	1	1	2	1	1	3	0	0	1	1	0			0			1	1	1	1	0	0
267	1	57	7	1	1	1	1	0	0	0	1	0	0	0	16	18	5	5	2	5	5	1	1	1	1	0		0	0		0	1	3	0	0	1	1	0			0			1	1	0	0	0	0
268	1	65	15	0		4	1	0	0	0	1	1	0	0	10	29	6	15	30	30	31	1	1	1	1	0		0	0		0	1	3	0	0	1	0	1	1	1	1	1	1	1	1	0	0	0	0
280	2	88	15	1	1	2	1	0	0	0	1	0	0	0	12	15	6	3	13	11	13	1	1	1	1	0		0	0		0	1	3	0	0	1	1	0			0			1	1	0	0	0	0
292	1	31	11	0		1	0	0	0	0	0	0	0	0	29	8	4	7	6	10	13	1	1	1	1	0		0	0		0	1	3	0	0	1	1	0			0			1	1	0	0	0	0
294	1	60	5	1	3	3	0	0	0	0	0	0	0	0	17	14	5	6	7	5	9	1	1	1	1	0		0	0		0	1	3	0	0	1	1	0			0			1	1	0	0	0	0
314	1	50	15	1	1	2	0	0	0	0	0	0	0	0	24	9	7	12	25	20	24	1	1	1	1	0		0	0		0	1	1	1	1	1	1	0			0			1	0	0	0	0	0
316	1	53	15	1	1	1	0	0	0	0	0	0	0	0	21	13	7	9	12	12	12	1	1	1	1	0		0	0		0	1	3	0	0	1	1	0			0			1	1	0	0	0	0
318	1	52	6	1	1	2	0	0	0	0	0	0	0	0	34	23	8	15	10	27	28	1	1	1	1	0		0	0		0	1	3	0	0	1	0	0			0			1	1	0	0	0	0
333	1	67	6	1	1	2	0	0	0	0	0	0	0	0	34	30	1	7	7	7	7	1	1	1	1	0		0	0		0	1	3	0	0	1	0	0			0			1	1	0	0	0	0
337	1	30	15	1	1	2	0	0	0	0	0	0	0	0	29	10	3	15	16	15	16	1	1	1	0	0		0	0		0	1	1	1	1	1	1	0			0			1	0	0	0	0	0
338	1	30	15	1	1	2	0	0	0	0	0	0	0	0	20	10	3	15	16	15	16	1	1	1	1	0		0	0		0	1	1	1	1	1	1	0			0			1	0	0	0	0	0
344	1	67	15	0		1	1	0	0	0	1	0	0	0	17	5	3	1	47	46	47	1	0	1	0	0		0	0		0	1	1	1	1	1	1	0			0			1	0	0	0	0	0
345	1	67	15	0		1	1	0	0	0	1	0	0	0	17	5	3	16	47	45	47	1	1	1	0	0		0	0		0	1	1	1	1	1	1	0			0			1	0	0	0	0	0
353	1	25	15	0		1	0	0	0	0	0	0	0	0	22	6	7	3	8	8	8	1	1	1	1	0		0	0		0	1	1	1	0	1	0	0			0			1	0	0	0	0	0
363	1	30	15	1	3	3	0	0	0	0	0	0	0	0	38	12	6	60	98	98	98	1	1	1	1	0		0	0		0	1	3	0	0	1	1	0			0			1	1	0	0	0	0
365	2	84	13	0		1	1	0	0	0	1	0	0	0	22	14	5	18	39	23	39	1	1	1	1	0		0	0		0	1	1	1	0	1	0	0			0			1	0	0	0	0	0
382	1	52	10	1	1	1	0	0	0	0	0	0	0	0	12	13	4	6	24	22	24	1	1	1	1	0		0	0		0	1	1	1	1	1	1	0			0			1	0	0	0	0	0
383	2	76	9	1	1	1	1	0	0	0	1	0	0	0	17	22	9	7	14	11	14	1	1	1	1	0		0	0		0	1	3	0	0	1	1	0			0			1	1	0	0	0	0
389	1	23	12	1	3	1	0	0	0	0	0	0	0	0	17	9	8	9	12	11	12	1	1	1	1	1	1	1	1	2	1	1	3	0	0	1	1	0			0			1	1	1	1	0	0
405	2	18	15	0		3	0	0	0	0	0	0	0	0	29	9	4	0	8	37	38	1	1	1	1	0		0	0		0	1	1	1	1	1	1	1	1	3	0			1	0	0	0	0	0
406	1	22	8	1	1	3	0	0	0	0	0	0	0	0	22	18	8	19	24	29	29	1	1	1	1	0		0	0		0	1	3	0	0	1	1	0			0			1	1	0	0	0	0
58	1	70	15	0		1	1	0	0	0	1	0	0	0	10	22	6	1	25	24	25	1	1	1	1	0		0	0		0	1	2	0	0	0		1	1	1	1	1	2	0	0	0	0	0	0
70	1	23	15	1	1	2	1	0	0	0	0	0	0	0	41	18	8	15	15	14	15	1	1	1	1	1	3	1	1	2	1	1	2	0	0	0		0			0			0	0	1	1	0	0
73	1	65	13	1	1	1	0	0	0	0	0	0	0	0	26	20	8	8	8	8	8	1	1	1	1	1	1	1	1	2	1	1	2	0	0	0		0			0			0	0	1	1	0	0
110	2	33	15	1	1	2	0	0	0	0	0	0	0	0	27	7	3	8	12	12	12	1	1	1	1	1	1	1	1	2	1	1	2	0	0	0		0			0			0	0	1	1	0	0
132	1	68	14	1	1	1	1	0	0	1	1	0	0	1	26	19	8	11	11	10	11	1	1	1	1	0		0	0		0	1	2	0	0	0		1	0	1	1	0	1	0	0	0	0	0	0
133	1	46	14	1	1	1	1	0	0	0	0	0	0	0	22	10	8	5	17	17	17	1	1	1	1	1	1	1	1	2	0	1	2	0	0	0		0			0			0	0	1	1	0	0
139	1	65	15	1	1	1	1	0	0	0	1	0	0	0	34	19	9	19	31	31	31	1	1	1	1	1	1	1	1	2	1	1	2	0	0	0		1	1	1	1	1	1	0	0	1	1	0	0
148	2	43	13	1	1	1	0	0	0	0	0	0	0	0	22	2	4	12	13	13	13	1	1	1	1	1	1	1	1	2	1	1	2	0	0	0		0			0			0	0	1	1	0	0
149	2	20	6	1	1	1	0	0	0	0	0	0	0	0	26	15	5	62	70	74	75	1	1	1	1	1	1	1	1	2	1	1	2	0	0	0		1	1	3	0			0	0	1	1	0	0
151	1	71	14	1	1	2	1	0	0	0	1	0	0	0	27	12	8	21	35	36	37	1	1	1	1	1	1	1	1	2	1	1	2	0	0	0		0			0			0	0	1	1	0	0
187	1	67	14	1	1	1	0	0	0	0	0	0	0	0	17	21	1	18	35	38	39	1	1	1	1	1	1	1	1	2	1	1	2	0	0	0		0			0			0	0	1	1	0	0
207	1	78	15	1	2	1	1	0	0	0	1	0	0	1	18	12	5	3	15	15	15	1	1	1	1	1	1	1	1	2	1	1	2	0	0	0		0			0			0	0	1	1	0	0
241	1	29	14	1	1	2	0	0	0	0	0	0	0	0	27	7	3	41	36	39	41	1	1	1	1	1	1	1	1	2	1	1	2	0	0	0		0			0			0	0	1	1	0	0
275	2	19	14	1	1	2	0	0	0	0	0	0	0	0	41			23	55	56	56	1	1	1	1	1	1	0	1	2	0	1	2	0	0	0		0			0			0	0	1	1	0	0
278	1	36	3	1	1	1	0	0	0	0	0	0	0	0	41	21	7	45	45	30		1	1	1	1	1	1	1	1	2	1	1	2	0	0	0		0			0			0	0	1	1	0	0
290	1	59	14	1	1	2	1	0	0	0	0	1	0	0	34	17	1	5	22	20	21	1	1	1	1	0		0	0		0	1	2	0	0	0		0			0			0	0	0	0	0	0
304	1	80	15	0		2	1	0	0	0	1	0	0	0	21	8	7	2	9	10	11	1	1	1	1	0		0	0		0	1	2	0	0	0		0			0			0	0	0	0	0	0
1	1	61	15	0		1	1	0	0	0	1	0	0	0	17	8	1	0	14	13	13	1	1	1	1	0		0	0		0	0				0		1	1	3	0					0	0	0	0
3	1	31	15	0		1	0	0	0	0	0	0	0	0	14	2	0	0	6	6	6	0	0	0	0	0		0	0		0	0				0		0			0					0	0	0	0
4	1	38	15	0		3	0	0	0	0	0	0	0	0	27	4	3	0	5	5	6	0	0	0	0	0		0	0		0	0				0		0			0					0	0	0	0
5	1	36	15	1	3	3	0	0	0	0	0	0	0	0	8	6	6	2	5	5	5	0	0	0	0	0		0	0		0	0				0		0			0					0	0	0	0
6	2	28	15	0		1	0	0	0	0	0	0	0	0	34	2	1	2	0	8	8	0	0	0	0	0		0	0		0	0				0		0			0					0	0	0	0
7	2	34	10	1	3	3	1	0	0	0	0	0	0	0	17	12	3	3	4	5	5	0	0	0	0	0		0	0		0	0				0		0			0					0	0	0	0
8	1	20	14	0		4	1	0	0	0	0	0	0	0	9	2	0	0	0	4	4	0	0	0	0	0		0	0		0	0				0		0			0					0	0	0	0
9	2	68	9	1	1	1	0	0	0	0	0	0	0	0	29	17	7	5	0	5	5	0	0	0	0	0		0	0		0	0				0		0			0					0	0	0	0
10	1	57	3	1	3	2	1	0	0	0	1	0	0	0	6	35	8	1	5	5	5	0	0	0	0	0		0	0		0	0				0		0			0					0	0	0	0
11	1	79	15	0		1	1	0	0	0	1	0	0	0	13	11	3	25	28	25	27	1	1	1	1	1	1	1	1	2	1	0				0		0			0					1	1	0	0
12	1	79	15	0		3	1	0	0	0	1	0	0	0	10	11	3	25	28	25	27	1	1	1	1	1	1	1	1	2	1	0				0		0			0					1	1	0	0
13	1	23	14	1	1	1	0	0	0	0	0	0	0	0	22	2	2	6	15	14	15	0	0	0	0	0		0	0		0	0				0		0			0					0	0	0	0
15	1	43	4	1	1	1	0	0	0	0	0	0	0	0	38	26	8	8	7	8	8	0	0	0	0	0		0	0		0	0				0		0			0					0	0	0	0
16	1	21	15	0		1	1	0	0	0	0	0	0	1	17	4	2	0	4	4	4	0	0	0	0	0		0	0		0	0				0		0			0					0	0	0	0
17	1	71	14	1	1	2	1	1	1	0	1	0	0	0	13	36	1	1	9	9	9	1	1	1	1	0		0	0		0	0				0		1	1	3	0					0	0	0	0
18	1	22	15	1	1	3	1	0	0	1	0	0	0	0	34	1	0	6	5	10	10	1	1	1	1	1	1	1	1	2	0	0				0		0			0					1	1	0	0
19	1	58	15	0		1	1	0	0	0	1	1	0	0	22	6	0	0	0	4	4	0	0	0	0	0		0	0		0	0				0		0			0					0	0	0	0
20	1	70	6	1	3	3	0	0	0	0	0	0	0	0	18	22	4	3	0	12	12	0	0	0	0	0		0	0		0	0				0		0			0					0	0	0	0
21	1	28	15	0		1	1	0	0	0	0	0	0	0	22	7	3	1	15	15	15	1	1	1	1	1	1	0	1	2	0	0				0		0			0					1	1	0	0
22	1	23	15	0		1	0	0	0	0	0	0	0	0	17	4	2	3	5	5	9	1	1	1	1	1	5	0	1	1	0	0				0		0			0					0	0	1	1
23	1	61	11	0		3	1	0	0	0	0	0	0	0		17	5	4	14	14	15	0	0	0	0	0		0	0		0	0				0		0			0					0	0	0	0
24	2	40	13	1	1	2	0	0	0	0	0	0	0	0	13	7	1	2	4	5	6	0	0	0	0	0		0	0		0	0				0		0			0					0	0	0	0
25	1	54	15	0		1	1	0	0	0	0	0	0	1	4	7	5	2	3	3	3	0	0	0	0	0		0	0		0	0				0		0			0					0	0	0	0
26	1	46	6	1	1	2	1	0	0	0	0	0	0	0	10	25	5	22	27	25	27	0	0	0	0	0		0	0		0	0				0		0			0					0	0	0	0
27	1	29	15	0		1	0	0	0	0	0	0	0	0	14	1	0	0	0	4	4	0	0	0	0	0		0	0		0	0				0		0			0					0	0	0	0
28	2	46	11	0		1	0	0	0	0	0	0	0	0	17	11	2	0	8	8	8	0	0	0	0	0		0	0		0	0				0		0			0					0	0	0	0
29	1	68	14	0		1	1	0	0	0	1	0	0	0	13	7	1	0	6	5	6	0	0	0	0	0		0	0		0	0				0		0			0					0	0	0	0
30	1	63	6	1	1	1	1	0	0	0	1	0	0	0	5	16	5	2	2	7	7	0	0	0	0	0		0	0		0	0				0		0			0					0	0	0	0
31	1	76	8	1	3	3	1	1	0	0	0	0	0	0	14	15	3	2	3	6	6	0	0	0	0	0		0	0		0	0				0		0			0					0	0	0	0
32	1	26	15	0		1	0	0	0	0	0	0	0	0	18	6	1	3	6	3	6	0	0	0	0	0		0	0		0	0				0		0			0					0	0	0	0
33	1	55	14	0		2	1	0	0	0	1	0	0	0	22	8	2	0	8	7	8	0	0	0	0	0		0	0		0	0				0		0			0					0	0	0	0
34	1	69	15	1	1	3	1	0	0	0	1	0	0	0	22	15	7	7	21	20	21	1	1	1	1	1	1	1	1	2	0	0				0		1	1	1	1	1	1			1	1	0	0
35	1	27	15	0		1	0	0	0	0	0	0	0	0	27	2	2	0	1	7	7	0	0	0	0	0		0	0		0	0				0		0			0					0	0	0	0
36	1	69	15	0		1	1	0	0	0	1	0	0	0	22	7	2	0	2	9	9	0	0	0	0	0		0	0		0	0				0		0			0					0	0	0	0
37	1	35	15	0		3	0	0	0	0	0	0	0	0	34	0	2	0	9	9	9	1	1	1	1	0		0	0		0	0				0		1	1	3	0					0	0	0	0
38	1	65	15	0		1	1	1	1	0	1	0	0	0	14	10	2	9	14	14	14	0	0	0	0	0		0	0		0	0				0		0			0					0	0	0	0
39	2	41	15	1	1	3	0	0	0	0	0	0	0	0	41	6	6	19	41	40	41	1	1	1	1	0		0	0		0	0				0		1	1	1	1	1	1			0	0	0	0
40	2	41	15	1	1	3	0	0	0	0	0	0	0	0	41	6	6	19	41	40	41	1	1	1	1	0		0	0		0	0				0		1	1	1	1	1	1			0	0	0	0
41	1	57	15	0		3	1	0	0	0	1	0	0	0	17	13	3	4	11	10	11	0	0	0	0	0		0	0		0	0				0		0			0					0	0	0	0
42	1	57	15	1	1	2	0	0	0	0	0	0	0	0	22	10	4	1	7	7	7	0	0	0	0	0		0	0		0	0				0		0			0					0	0	0	0
43	1	27	15	1	1	1	0	0	0	0	0	0	0	0	8	10	5	7	14	10	14	0	0	0	0	0		0	0		0	0				0		0			0					0	0	0	0
44	1	27	14	1	1	1	0	0	0	0	0	0	0	0	18	10	5	7	14	14	14	0	0	0	0	0		0	0		0	0				0		0			0					0	0	0	0
46	1	44	9	1	3	3	0	0	0	0	0	0	0	0	16	16	4	7	6	7	7	0	0	0	0	0		0	0		0	0				0		0			0					0	0	0	0
47	1	80	15	1	1	1	0	0	0	0	0	0	0	0	17	14	1	4	8	8	8	0	0	0	0	0		0	0		0	0				0		0			0					0	0	0	0
48	1	77	15	1	1	4	1	1	0	0	1	0	0	0	10	24	8	3	5	6	6	0	0	0	0	0		0	0		0	0				0		0			0					0	0	0	0
49	1	53	15	0		1	0	0	0	0	0	0	0	0	17	3	0	0	5	5	5	0	0	0	0	0		0	0		0	0				0		0			0					0	0	0	0
50	1	19	15	0		2	0	0	0	0	0	0	0	0	13	2	2	0	0	5	5	0	0	0	0	0		0	0		0	0				0		0			0					0	0	0	0
51	1	32	15	0		3	1	0	0	0	0	0	0	0	9	3	2	4	5	4	5	0	0	0	0	0		0	0		0	0				0		0			0					0	0	0	0
52	1	19	10	0		2	0	0	0	0	0	0	0	0	21	8	3	0	3	0	3	0	0	0	0	0		0	0		0	0				0		0			0					0	0	0	0
53	1	53	13	1	1	1	0	0	0	0	0	0	0	0	13	6	4	4	0	6	6	0	0	0	0	0		0	0		0	0				0		0			0					0	0	0	0
54	2	32	9	1	1	1	0	0	0	0	0	0	0	0	20	12	4	5	5	5	5	0	0	0	0	0		0	0		0	0				0		0			0					0	0	0	0
55	1	65	10	1	1	1	0	0	0	0	0	0	0	0	27	14	5	6	12	14	14	0	0	0	0	0		0	0		0	0				0		0			0					0	0	0	0
56	1	20	15	0		1	0	0	0	0	0	0	0	0	9	3	1	0	0	2	5	0	0	0	0	0		0	0		0	0				0		0			0					0	0	0	0
59	1	58	5	1	1	1	0	0	0	0	0	0	0	0	17	17	7	3	8	7	8	0	0	0	0	0		0	0		0	0				0		0			0					0	0	0	0
60	2	58	14	0		1	1	1	0	1	1	0	0	0	19	13	3	0	21	20	21	0	0	0	0	0		0	0		0	0				0		0			0					0	0	0	0
61	1	37	15	0		1	0	0	0	0	0	0	0	0	16	8	3	0	3	4	4	0	0	0	0	0		0	0		0	0				0		0			0					0	0	0	0
62	2	82	14	1	3	3	1	0	0	0	0	0	0	0	16	7	3	6	6	6	6	0	0	0	0	0		0	0		0	0				0		0			0					0	0	0	0
63	1	30	15	0		1	0	0	0	0	0	0	0	0	24	0	0	0	7	7	77	0	0	0	0	0		0	0		0	0				0		0			0					0	0	0	0
64	1	36	15	0		3	0	0	0	0	0	0	0	0	25	2	0	0	4	4	4	0	0	0	0	0		0	0		0	0				0		0			0					0	0	0	0
65	2	56	14	0		1	1	0	0	0	0	0	0	1	21	4	3	0	14	14	14	0	0	0	0	0		0	0		0	0				0		0			0					0	0	0	0
66	1	22	15	0		1	0	0	0	0	0	0	0	0	16	2	3	0	8	5	8	0	0	0	0	0		0	0		0	0				0		0			0					0	0	0	0
67	1	82	13	1	3	3	1	0	0	0	0	1	0	0	9	9	3	4	5	5	5	0	0	0	0	0		0	0		0	0				0		0			0					0	0	0	0
68	1	58	13	0		1	0	0	0	0	0	0	0	0	4	5	2	0	3	3	3	0	0	0	0	0		0	0		0	0				0		0			0					0	0	0	0
69	2	23	9	1	1	1	0	0	0	0	0	0	0	0	16	8	5	0	18	15	19	0	0	0	0	0		0	0		0	0				0		0			0					0	0	0	0
71	2	18	6	1	1	1	0	0	0	0	0	0	0	0	38	10	3	11	11	11	11	1	1	1	1	1	1	1	1	2	1	0				0		0			0					1	1	0	0
72	1	39	8	1	1	1	0	0	0	0	0	0	0	0	20	18	6	4	4	4	4	0	0	0	0	0		0	0		0	0				0		0			0					0	0	0	0
74	1	66	15	0		1	1	0	0	0	1	1	0	0	27	10	5	18	29	29	29	1	1	1	1	1	1	1	1	2	1	0				0		0			0					1	1	0	0
75	1	54	3	1	3	3	1	0	0	0	1	0	0	0	16	28	7	16	23	23	23	1	1	1	1	0		0	0		0	0				0		1	1	1	1	1	1			0	0	0	0
76	1	54	3	1	3	3	1	0	0	0	1	0	0	0	16	28	7	16	22	21	23	1	1	1	1	1	1	1	1	2	1	0				0		0			0					1	1	0	0
77	2	73	11	0		4	1	1	0	0	1	0	0	0	22	21	6	6	6	7	7	0	0	0	0	0		0	0		0	0				0		0			0					0	0	0	0
78	1	52	15	0		1	0	0	0	0	0	0	0	0	22	10	2	1	26	26	26	0	0	0	0	0		0	0		0	0				0		0			0					0	0	0	0
79	1	67	14	0		1	0	0	0	0	0	0	0	0	17	6	3	0	0	7	7	0	0	0	0	0		0	0		0	0				0		0			0					0	0	0	0
80	2	45	15	0		2	1	0	0	0	0	0	0	0	22	7	3	0	0	6	6	0	0	0	0	0		0	0		0	0				0		0			0					0	0	0	0
81	2	21	7	1	1	1	0	0	0	0	0	0	0	0	22	11	5	4	0	16	17	1	1	1	1	0		0	0		0	0				0		1	1	1	1	1	1			0	0	0	0
82	1	51	3	1	3	3	0	0	0	0	0	0	0	0	19	18	4	5	5	5	5	0	0	0	0	0		0	0		0	0				0		0			0					0	0	0	0
83	1	53	15	0		1	0	0	0	0	0	0	0	0	8	6	1	0	0	10	17	0	0	0	0	0		0	0		0	0				0		0			0					0	0	0	0
84	1	42	10	1	3	3	0	0	0	0	0	0	0	0	34	12	6	4	11	11	11	0	0	0	0	0		0	0		0	0				0		0			0					0	0	0	0
85	2	55	15	0		1	0	0	0	0	0	0	0	0	8	7	0	0	4	0	4	0	0	0	0	0		0	0		0	0				0		0			0					0	0	0	0
86	1	51	14	0		1	1	0	0	0	1	0	0	0	16	10	2	0	8	8	8	0	0	0	0	0		0	0		0	0				0		0			0					0	0	0	0
87	1	57	14	1	1	3	0	0	0	0	0	0	0	0	18	10	3	7	7	7	7	1	1	1	1	1	2	1	1	1	0	0				0		0			0					1	0	0	1
88	1	71	3	1	3	3	1	0	0	0	1	0	0	0	13	20	7	16	0	15	16	1	1	1	1	1	1	1	1	2	1	0				0		0			0					1	1	0	0
89	1	31	15	1	1	2	0	0	0	0	0	0	0	0	13	5	0	1	7	7	7	0	0	0	0	0		0	0		0	0				0		0			0					0	0	0	0
90	1	58	3	1	1	1	0	0	0	0	0	0	0	0	38	21	7	10	10	10	10	0	0	0	0	0		0	0		0	0				0		0			0					0	0	0	0
91	2	68	14	0		1	1	0	0	0	1	0	0	0	16	9	1	0	0	7	7	0	0	0	0	0		0	0		0	0				0		0			0					0	0	0	0
92	1	24	14	1	4	1	0	0	0	0	0	0	0	0	4	3	2	2	0	5	5	0	0	0	0	0		0	0		0	0				0		0			0					0	0	0	0
93	1	32	15	0		1	0	0	0	0	0	0	0	0	16	9	6	4	1	5	5	0	0	0	0	0		0	0		0	0				0		0			0					0	0	0	0
94	1	35	10	1	4	2	0	0	0	0	0	0	0	0	22	25	4	5	15	15	15	0	0	0	0	0		0	0		0	0				0		0			0					0	0	0	0
95	1	32	13	1	1	1	0	0	0	0	0	0	0	0	22	3	3	5	19	15	19	1	1	1	1	1	1	1	1	2	0	0				0		0			0					1	1	0	0
97	1	74	4	1	1	1	1	0	0	0	1	0	0	0	25	22	7	4	4	4	4	0	0	0	0	0		0	0		0	0				0		0			0					0	0	0	0
98	1	55	15	0		1	0	0	0	0	0	0	0	0	16	6	3	0	6	6	6	0	0	0	0	0		0	0		0	0				0		0			0					0	0	0	0
99	1	34	15	0		3	0	0	0	0	0	0	0	0	14	6	1	0	14	15	15	0	0	0	0	0		0	0		0	0				0		0			0					0	0	0	0
100	2	75	14	0		1	0	0	0	0	0	0	0	0	17	10	2	0	2	3	3	0	0	0	0	0		0	0		0	0				0		0			0					0	0	0	0
101	1	64	15	0		1	0	0	0	0	0	0	0	0	14	5	2	0	12	8	12	0	0	0	0	0		0	0		0	0				0		0			0					0	0	0	0
102	1	55	5	1	3	3	1	0	0	0	0	0	0	0	18	19	5	5	6	7	7	0	0	0	0	0		0	0		0	0				0		0			0					0	0	0	0
103	1	28	15	0		1	0	0	0	0	0	0	0	0	6	0	2	0	0	5	8	0	0	0	0	0		0	0		0	0				0		0			0					0	0	0	0
104	1	24	12	1	1	1	1	0	0	1	1	0	0	0	6	6	6	5	4	0	5	0	0	0	0	0		0	0		0	0				0		0			0					0	0	0	0
105	1	63	15	1	1	2	1	0	0	0	1	0	0	0	8	5	3	1	4	4	4	0	0	0	0	0		0	0		0	0				0		0			0					0	0	0	0
106	2	23	15	0		1	1	0	0	0	0	0	0	1	14	12	1	0	0	5	5	0	0	0	0	0		0	0		0	0				0		0			0					0	0	0	0
107	1	40	4	1	4	2	0	0	0	0	0	0	0	0	20	15	4	19	22	23	23	1	1	1	1	0		0	0		0	0				0		1	1	3	0					0	0	0	0
108	1	45	15	0		1	0	0	0	0	0	0	0	0	22	5	1	0	4	0	4	0	0	0	0	0		0	0		0	0				0		0			0					0	0	0	0
109	2	27	13	0		1	0	0	0	0	0	0	0	0	17	5	2	0	0	0	3	0	0	0	0	0		0	0		0	0				0		0			0					0	0	0	0
111	1	61	14	1	1	1	0	0	0	0	0	0	0	0	34	9	4	8	8	8	8	0	0	0	0	0		0	0		0	0				0		0			0					0	0	0	0
112	1	61	14	1	1	1	0	0	0	0	0	0	0	0	34	9	4	8	8	8	8	0	0	0	0	0		0	0		0	0				0		0			0					0	0	0	0
113	1	26	13	1	1	1	0	0	0	0	0	0	0	0	22	8	2	1	10	10	10	0	0	0	0	0		0	0		0	0				0		0			0					0	0	0	0
114	1	73	3	1	3	1	1	0	0	0	1	0	0	0	29	29	1	6	5	6	6	0	0	0	0	0		0	0		0	0				0		0			0					0	0	0	0
115	2	77	15	0		1	1	0	0	0	0	0	0	0	8	20	1	0	12	12	13	0	0	0	0	0		0	0		0	0				0		0			0					0	0	0	0
116	1	49	15	0		3	0	0	0	0	0	0	0	0	18	4	0	0	4	4	4	0	0	0	0	0		0	0		0	0				0		0			0					0	0	0	0
117	1	30	15	0		1	0	0	0	0	0	0	0	0	16	6	1	1	10	13	13	0	0	0	0	0		0	0		0	0				0		0			0					0	0	0	0
118	2	60	8	1	3	3	1	0	0	0	1	0	0	0	17	11	4	0	8	6	8	0	0	0	0	0		0	0		0	0				0		0			0					0	0	0	0
119	2	81	15	1	1	2	1	0	0	0	1	0	0	0	9	11	2	6	10	10	10	0	0	0	0	0		0	0		0	0				0		0			0					0	0	0	0
120	1	46	5	1	3	3	0	0	0	0	0	0	0	0	22	12	6	2	11	10	11	0	0	0	0	0		0	0		0	0				0		0			0					0	0	0	0
121	2	64	9	1	4	1	0	0	0	0	0	0	0	0	34			8	8	8	8	0	0	0	0	0		0	0		0	0				0		0			0					0	0	0	0
122	2	55	15	0		1	0	0	0	0	0	0	0	0	29	5	2	0	0	5	5	0	0	0	0	0		0	0		0	0				0		0			0					0	0	0	0
123	2	63	15	0		1	1	0	0	0	1	0	0	0	33	5	2	0	8	9	10	1	1	1	1	0		0	0		0	0				0		1	1	3	0					0	0	0	0
124	1	32	10	1	4	1	0	0	0	0	0	0	0	0	18	5	2	6	8	9	9	0	0	0	0	0		0	0		0	0				0		0			0					0	0	0	0
125	1	67	5	1	2	1	1	0	0	0	0	1	0	0	13	19	6	4	4	7	7	0	0	0	0	0		0	0		0	0				0		0			0					0	0	0	0
126	1	20	8	1	3	3	0	0	0	0	0	0	0	0	14	11	4	22	33	39	39	1	1	1	1	0		0	0		0	0				0		1	1	1	1	1	1			0	0	0	0
127	1	20	9	1	3	3	0	0	0	0	0	0	0	0	11	11	4	22	39	39	39	1	1	1	1	0		0	0		0	0				0		1	0	1	1	0	1			0	0	0	0
128	2	18	15	0		1	0	0	0	0	0	0	0	0	14	6	1	1	6	6	6	0	0	0	0	0		0	0		0	0				0		0			0					0	0	0	0
129	1	48	3	1	3	3	0	0	0	0	0	0	0	0	26	24	7	11	11	11	11	0	0	0	0	0		0	0		0	0				0		0			0					0	0	0	0
130	2	69	14	1	3	3	1	0	0	0	1	1	0	1	12	10	5	1	5	5	5	0	0	0	0	0		0	0		0	0				0		0			0					0	0	0	0
131	1	23	15	0		1	1	0	0	0	0	0	0	0	27	2	2	1	5	5	5	0	0	0	0	0		0	0		0	0				0		0			0					0	0	0	0
134	1	56	6	1	1	3	1	0	0	0	0	0	0	0	9	16	7	10	7	10	10	0	0	0	0	0		0	0		0	0				0		0			0					0	0	0	0
135	1	76	15	1	1	1	0	0	0	0	0	0	0	0	17	7	2	2	9	10	10	0	0	0	0	0		0	0		0	0				0		0			0					0	0	0	0
137	1	26	15	1	1	2	0	0	0	0	0	0	0	0	5	10	5	5	10	10	10	0	0	0	0	0		0	0		0	0				0		0			0					0	0	0	0
138	1	37	15	0		1	0	0	0	0	0	0	0	0	17	4	3	1	5	9	9	0	0	0	0	0		0	0		0	0				0		0			0					0	0	0	0
140	2	75	15	1	2	2	1	0	0	0	1	0	0	0	24	11	4	9	32	32	32	1	0	0	0	0		0	0		0	0				0		0			0					0	0	0	0
141	2	83	15	1	1	2	1	1	1	0	0	0	0	0	21	17	5	7	7	5	5	1	0	0	0	0		0	0		0	0				0		0			0					0	0	0	0
142	1	29	15	0		2	0	0	0	0	0	0	0	0	19	3	2	0	9	8	9	0	0	0	0	0		0	0		0	0				0		0			0					0	0	0	0
143	1	33	3	1	4	1	0	0	0	0	0	0	0	0	14	15	5	1	4	0	4	0	0	0	0	0		0	0		0	0				0		0			0					0	0	0	0
144	1	18	15	0		1	0	0	0	0	0	0	0	0	9	6	3	0	0	7	7	0	0	0	0	0		0	0		0	0				0		0			0					0	0	0	0
145	1	77	12	0		1	1	0	0	0	1	0	0	0	9	14	6	14	4	22	22	1	1	1	1	0		0	0		0	0				0		1	1	1	1	1	1			0	0	0	0
146	1	65	15	0		1	1	0	0	0	1	0	0	0	26	12	5	5	10	10	10	0	0	0	0	0		0	0		0	0				0		0			0					0	0	0	0
147	1	68	13	1	1	2	0	0	0	0	0	0	0	0	36	13	8	5	5	6	6	0	0	0	0	0		0	0		0	0				0		0			0					0	0	0	0
150	1	37	7	1	1	1	0	0	0	0	0	0	0	0	22	11	3	9	17	18	18	1	1	1	1	1	1	1	1	2	1	0				0		0			0					1	1	0	0
152	1	64	15	0		3	1	0	0	0	1	0	0	0	17	5	0	0	4	4	4	0	0	0	0	0		0	0		0	0				0		0			0					0	0	0	0
153	1	25	15	0		1	0	0	0	0	0	0	0	0	26	2	0	0	0	10	11	0	0	0	0	0		0	0		0	0				0		0			0					0	0	0	0
154	1	66	15	0		1	0	0	0	0	0	0	0	0	9	5	0	0	3	5	5	0	0	0	0	0		0	0		0	0				0		0			0					0	0	0	0
155	2	21	6	1	3	3	1	0	0	0	0	0	0	0	10	15	5	1	5	5	5	0	0	0	0	0		0	0		0	0				0		0			0					0	0	0	0
156	1	35	7	1	1	1	0	0	0	0	0	0	0	0	16	19	1	13	13	13	13	0	0	0	0	0		0	0		0	0				0		0			0					0	0	0	0
157	1	31	15	1	1	1	0	0	0	0	0	0	0	0	22	12	5	1	7	9	9	0	0	0	0	0		0	0		0	0				0		0			0					0	0	0	0
158	1	23	15	0		2	0	0	0	0	0	0	0	0	26	9	0	2	12	8	8	0	0	0	0	0		0	0		0	0				0		0			0					0	0	0	0
159	1	53	15	0		1	1	0	0	0	1	0	0	0	17	4	1	1	8	14	14	0	0	0	0	0		0	0		0	0				0		0			0					0	0	0	0
160	1	45	15	0		1	0	0	0	0	0	0	0	0	22	5	2	0	1	14	14	0	0	0	0	0		0	0		0	0				0		0			0					0	0	0	0
161	1	63	15	0		3	0	0	0	0	0	0	0	0	10	5	2	1	3	0	3	0	0	0	0	0		0	0		0	0				0		0			0					0	0	0	0
162	1	21	3	1	1	2	0	0	0	0	0	0	0	0	24	14	4	4	8	10	10	0	0	0	0	0		0	0		0	0				0		0			0					0	0	0	0
163	1	37	3	1	4	2	1	0	0	0	0	0	0	0	25	16	5	4	6	7	7	0	0	0	0	0		0	0		0	0				0		0			0					0	0	0	0
164	2	37	15	1	1	2	1	0	0	0	0	0	1	0	17	8	3	3	13	13	13	0	0	0	0	0		0	0		0	0				0		0			0					0	0	0	0
165	2	32	14	1	1	2	0	0	0	0	0	0	0	0	26	2	7	6	7	14	14	0	0	0	0	0		0	0		0	0				0		0			0					0	0	0	0
166	1	81	14	1	1	1	0	0	0	0	0	0	0	0	6	7	5	3	6	6	6	0	0	0	0	0		0	0		0	0				0		0			0					0	0	0	0
167	2	30	15	0		2	0	0	0	0	0	0	0	0	9	9	5	0	1	0	3	0	0	0	0	0		0	0		0	0				0		0			0					0	0	0	0
168	1	59	7	1	3	2	1	0	0	0	0	0	0	1	21	12	4	16	21	22	22	0	0	0	0	0		0	0		0	0				0		0			0					0	0	0	0
169	1	30	15	0		1	0	0	0	0	0	0	0	0	17	2	1	0	0	0	3	0	0	0	0	0		0	0		0	0				0		0			0					0	0	0	0
171	2	80	15	0		1	1	0	0	0	1	0	0	1	26	13	1	8	23	25	26	1	1	1	1	1	5	0	1	1	0	0				0		0			0					0	0	1	1
172	1	49	13	1	1	1	1	0	0	0	1	1	0	0	22	10	4	5	5	5	5	0	0	0	0	0		0	0		0	0				0		0			0					0	0	0	0
173	1	51	15	0		1	1	0	0	0	0	0	1	0	17	7	3	0	5	5	6	0	0	0	0	0		0	0		0	0				0		0			0					0	0	0	0
174	1	79	13	0		1	1	0	0	0	1	0	0	0	20	12	3	8	14	23	23	1	1	1	1	1	1	1	1	2	0	0				0		1	1	1	1	0	1			1	1	0	0
175	1	39	11	1	1	2	0	0	0	0	0	0	0	0	22	8	6	5	15	10	16	1	1	1	1	1	5	1	1	1	0	0				0		0			0					0	0	1	1
176	1	72	14	0		1	1	0	0	0	0	0	0	1	13	10	4	3	6	8	8	0	0	0	0	0		0	0		0	0				0		0			0					0	0	0	0
179	1	55	14	0		1	1	0	0	0	1	0	0	0	22	5	1	0	0	0	3	0	0	0	0	0		0	0		0	0				0		0			0					0	0	0	0
180	1	61	5	1	1	1	1	1	1	0	0	0	0	0	30	32	7	7	5	7	7	1	1	1	1	1	1	1	1	2	1	0				0		0			0					1	1	0	0
181	2	36	6	1	4	1	0	0	0	0	0	0	0	0	43	19	5	5	5	5	5	0	0	0	0	0		0	0		0	0				0		0			0					0	0	0	0
182	2	37	13	1	3	3	0	0	0	0	0	0	0	0	27	8	6	11	19	19	19	0	0	0	0	0		0	0		0	0				0		0			0					0	0	0	0
183	2	42	6	1	1	2	0	0	0	0	0	0	0	0	16	14	6	3	22	22	22	0	0	0	0	0		0	0		0	0				0		0			0					0	0	0	0
184	1	32	12	1	1	2	0	0	0	0	0	0	0	0	17	7	4	6	13	50	58	1	1	1	1	0		0	0		0	0				0		1	1	3	0					0	0	0	0
185	1	76	15	0		3	1	0	0	1	1	0	0	0	17	8	2	0	6	6	6	0	0	0	0	0		0	0		0	0				0		0			0					0	0	0	0
186	1	58	15	0		4	0	0	0	0	0	0	0	0	16	7	3	0	0	6	6	0	0	0	0	0		0	0		0	0				0		0			0					0	0	0	0
188	2	60	3	1	4	1	0	0	0	0	0	0	0	0	29	31	1	4	0	4	4	0	0	0	0	0		0	0		0	0				0		0			0					0	0	0	0
189	1	35	10	1	4	2	1	0	0	0	0	0	1	0	34	9	4	1	10	10	10	0	0	0	0	0		0	0		0	0				0		0			0					0	0	0	0
190	1	71	15	0		2	1	0	0	0	1	1	0	0	27	8	4	3	12	9	13	0	0	0	0	0		0	0		0	0				0		0			0					0	0	0	0
191	1	55	10	1	4	1	0	0	0	0	0	0	0	0	18	10	5	11	12	12	12	1	1	1	1	0		0	0		0	0				0		1	1	3	0					0	0	0	0
192	1	44	15	0		3	0	0	0	0	0	0	0	0	14	1	2	0	8	10	10	0	0	0	0	0		0	0		0	0				0		0			0					0	0	0	0
193	1	36	15	1	1	1	0	0	0	0	0	0	0	0	17	1	4	2	6	6	8	0	0	0	0	0		0	0		0	0				0		0			0					0	0	0	0
194	1	29	13	1	1	1	1	0	0	0	0	0	0	0	9	11	7	4	0	4	5	0	0	0	0	0		0	0		0	0				0		0			0					0	0	0	0
196	1	40	11	1	1	1	0	0	0	0	0	0	0	0	9	10	4	3	5	6	6	0	0	0	0	0		0	0		0	0				0		0			0					0	0	0	0
197	1	41	9	0		1	0	0	0	0	0	0	0	0	22	12	5	0	3	5	5	0	0	0	0	0		0	0		0	0				0		0			0					0	0	0	0
198	2	43	10	0		1	1	0	0	0	0	0	1	0	17	8	5	0	4	6	6	0	0	0	0	0		0	0		0	0				0		0			0					0	0	0	0
199	2	20	15	0		1	0	0	0	0	0	0	0	0	25	5	1	0	6	6	6	0	0	0	0	0		0	0		0	0				0		0			0					0	0	0	0
201	1	49	15	1	1	1	0	0	0	0	0	0	0	0	10	4	2	3	6	7	7	0	0	0	0	0		0	0		0	0				0		0			0					0	0	0	0
202	1	36	15	0		3	0	0	0	0	0	0	0	0	17	2	0	0	0	3	5	0	0	0	0	0		0	0		0	0				0		0			0					0	0	0	0
203	1	59	10	1	1	1	0	0	0	0	0	0	0	0	21	16	5	15	15	14	15	1	1	1	1	1	1	1	1	2	1	0				0		1	1	1	1	1	1			1	1	0	0
204	2	85	12	1	1	2	0	0	0	0	0	0	0	0	17	17	5	8	7	8	8	0	0	0	0	0		0	0		0	0				0		0			0					0	0	0	0
205	1	23	8	1	1	1	0	0	0	0	0	0	0	0	22	11	5	9	11	10	11	1	1	1	1	1	1	1	1	2	1	0				0		0			0					1	1	0	0
209	1	40	15	1	1	2	0	0	0	0	0	0	0	0	22	4	3	3	4	4	4	0	0	0	0	0		0	0		0	0				0		0			0					0	0	0	0
210	1	71	15	0		1	1	0	0	0	1	0	0	0	14	8	1	0	4	6	6	0	0	0	0	0		0	0		0	0				0		0			0					0	0	0	0
211	1	68	15	0		1	1	0	0	0	1	0	0	0	16	5	3	1	11	10	11	0	0	0	0	0		0	0		0	0				0		0			0					0	0	0	0
212	1	23	15	0		3	0	0	0	0	0	0	0	0	17	4	0	0	8	8	8	0	0	0	0	0		0	0		0	0				0		0			0					0	0	0	0
213	1	60	15	0		1	1	0	0	0	1	0	0	0	13	0	2	0	0	9	9	0	0	0	0	0		0	0		0	0				0		0			0					0	0	0	0
214	1	87	15	0		1	1	0	0	0	0	0	0	0	13	15	4	1	13	10	15	0	0	0	0	0		0	0		0	0				0		0			0					0	0	0	0
216	1	20	14	1	1	1	0	0	0	0	0	0	0	0	12	7	2	5	13	15	17	0	0	0	0	0		0	0		0	0				0		0			0					0	0	0	0
217	1	67	15	0		1	0	0	0	0	0	0	0	0	13	7	2	0	0	5	5	0	0	0	0	0		0	0		0	0				0		0			0					0	0	0	0
218	1	46	15	0		1	0	0	0	0	0	0	0	0	17	6	2	0	0	4	4	0	0	0	0	0		0	0		0	0				0		0			0					0	0	0	0
219	1	24	14	0		1	0	0	0	0	0	0	0	0	13	4	1	0	0	5	5	0	0	0	0	0		0	0		0	0				0		0			0					0	0	0	0
220	1	75	15	1	1	1	1	0	0	0	0	0	0	1	22	16	2	18	19	18	19	1	0	0	0	0		0	0		0	0				0		0			0					0	0	0	0
221	2	66	13	1	1	1	0	0	0	0	0	0	0	0	6	10	2	3	0	14	17	0	0	0	0	0		0	0		0	0				0		0			0					0	0	0	0
222	1	61	8	0		1	1	0	0	0	0	0	0	0	13	16	7	0	0	3	3	0	0	0	0	0		0	0		0	0				0		0			0					0	0	0	0
223	1	20	11	0		1	0	0	0	0	0	0	0	0	12	8	2	0	7	7	7	0	0	0	0	0		0	0		0	0				0		0			0					0	0	0	0
224	1	41	15	1	1	1	1	0	0	0	0	0	1	0	34	12	7	21	30	29	30	1	1	1	1	1	1	1	1	2	1	0				0		1	1	3	0					1	1	0	0
225	1	25	13	1	3	3	0	0	0	0	0	0	0	0	22	4	5	9	13	13	13	1	1	1	1	1	1	1	1	2	1	0				0		0			0					1	1	0	0
226	1	66	15	1	1	3	1	0	0	0	1	0	0	0	22	8	4	7	11	10	11	0	0	0	0	0		0	0		0	0				0		0			0					0	0	0	0
227	1	81	3	1	3	1	1	0	0	0	1	0	0	0	16	25	7	4	1	0	4	0	0	0	0	0		0	0		0	0				0		0			0					0	0	0	0
228	1	81	8	1	1	1	1	0	0	0	1	0	0	0	9	16	7	3	3	3	3	0	0	0	0	0		0	0		0	0				0		0			0					0	0	0	0
229	2	77	6	1	1	1	1	0	0	0	1	0	0	0	26	24	7	8	8	7	8	0	0	0	0	0		0	0		0	0				0		0			0					0	0	0	0
230	1	34	15	0		3	1	0	0	0	0	0	0	0	22	0	4	10	11	11	11	1	1	1	1	1	1	1	1	2	1	0				0		0			0					1	1	0	0
231	1	63	15	0		1	0	0	0	0	0	0	0	0	17	7	2	0	7	7	8	0	0	0	0	0		0	0		0	0				0		0			0					0	0	0	0
232	1	18	10	1	1	2	0	0	0	0	0	0	0	0	22	7	2	8	16	17	17	0	0	0	0	0		0	0		0	0				0		0			0					0	0	0	0
233	2	76	3	1	1	1	1	0	0	0	1	0	0	0	27	32	1	3	6	7	7	0	0	0	0	0		0	0		0	0				0		0			0					0	0	0	0
234	1	56	3	1	1	2	0	0	0	0	0	0	0	0	25	17	6	8	19	20	22	0	0	0	0	0		0	0		0	0				0		0			0					0	0	0	0
235	1	30	13	1	1	1	0	0	0	0	0	0	0	0	29	5	4	1	9	9	9	0	0	0	0	0		0	0		0	0				0		0			0					0	0	0	0
236	1	37	15	0		1	0	0	0	0	0	0	0	0	22	0	3	1	13	13	13	0	0	0	0	0		0	0		0	0				0		0			0					0	0	0	0
237	1	68	15	0		1	0	0	0	0	0	0	0	0	18	6	1	0	0	4	4	0	0	0	0	0		0	0		0	0				0		0			0					0	0	0	0
238	1	50	15	1	1	1	1	0	0	0	0	0	0	0	9	6	2	10	13	0	13	0	0	0	0	0		0	0		0	0				0		0			0					0	0	0	0
239	1	62	14	1	1	1	0	0	0	0	0	0	0	0	29	14	5	6	6	6	6	0	0	0	0	0		0	0		0	0				0		0			0					0	0	0	0
240	2	60	14	1	1	2	0	0	0	0	0	0	0	0	29	9	5	1	4	4	4	0	0	0	0	0		0	0		0	0				0		0			0					0	0	0	0
242	1	30	15	1	1	3	0	0	0	0	0	0	0	0	19	0	0	6	6	6	8	0	0	0	0	0		0	0		0	0				0		0			0					0	0	0	0
243	1	70	15	0		1	0	0	0	0	0	0	0	0	13	9	0	6	6	10	10	0	0	0	0	0		0	0		0	0				0		0			0					0	0	0	0
244	2	31	4	1	1	1	0	0	0	0	0	0	0	0	17			105	131	131	131	1	1	1	1	1	1	1	1	2	0	0				0		1	1	3	0					1	1	0	0
245	1	80	15	1	1	2	1	0	0	1	0	0	0	0	13	21	7	10	12	12	12	0	0	0	0	0		0	0		0	0				0		0			0					0	0	0	0
246	2	34	15	0		1	0	0	0	0	0	0	0	0	27	0	2	0	11	10	11	0	0	0	0	0		0	0		0	0				0		0			0					0	0	0	0
247	1	86	11	1	1	2	0	0	0	0	0	0	0	0	9	15	2	1	4	0	4	0	0	0	0	0		0	0		0	0				0		0			0					0	0	0	0
248	1	41	14	1	1	1	1	0	0	0	1	0	0	0	14	2	5	2	4	4	4	0	0	0	0	0		0	0		0	0				0		0			0					0	0	0	0
249	1	70	14	1	2	1	1	0	0	1	0	1	0	0	9	10	1	3	4	4	4	0	0	0	0	0		0	0		0	0				0		0			0					0	0	0	0
250	2	75	8	1	1	2	1	0	0	0	1	0	0	0	22	33	1	14	14	14	14	1	1	1	1	0		0	0		0	0				0		1	1	3	0					0	0	0	0
252	1	37	14	1	2	1	0	0	0	0	0	0	0	0	14	7	4	1	5	5	5	0	0	0	0	0		0	0		0	0				0		0			0					0	0	0	0
253	1	20	15	1	1	3	0	0	0	0	0	0	0	0	27	2	1	5	6	5	6	0	0	0	0	0		0	0		0	0				0		0			0					0	0	0	0
254	1	21	11	0		1	0	0	0	0	0	0	0	0	18	8	3	0	0	2	3	0	0	0	0	0		0	0		0	0				0		0			0					0	0	0	0
255	1	71	15	0		3	1	0	0	1	1	0	0	0	17	11	4	0	4	4	4	0	0	0	0	0		0	0		0	0				0		0			0					0	0	0	0
256	1	55	10	1	1	1	0	0	0	0	0	0	0	0	14	10	7	4	8	10	11	0	0	0	0	0		0	0		0	0				0		0			0					0	0	0	0
257	1	58	3	1	3	1	0	0	0	0	0	0	0	0	34	16	5	12	12	12	12	0	0	0	0	0		0	0		0	0				0		0			0					0	0	0	0
259	2	39	15	0		1	1	0	0	0	0	0	0	0	14	4	1	0	0	6	6	0	0	0	0	0		0	0		0	0				0		0			0					0	0	0	0
260	1	69	15	1	1	1	0	0	0	0	0	0	0	0	4	7	4	6	11	10	11	0	0	0	0	0		0	0		0	0				0		0			0					0	0	0	0
261	1	29	5	1	3	3	0	0	0	0	0	0	0	0	34	22	6	4	12	12	13	0	0	0	0	0		0	0		0	0				0		0			0					0	0	0	0
263	1	64	15	0		1	1	0	0	0	1	0	0	0	27	6	1	0	0	6	8	0	0	0	0	0		0	0		0	0				0		0			0					0	0	0	0
264	2	23	3	1	1	1	0	0	0	0	0	0	0	0	17	13	5	6	24	21	26	0	0	0	0	0		0	0		0	0				0		0			0					0	0	0	0
265	1	69	15	0		2	1	0	0	0	1	0	0	0	22	8	2	0	0	4	4	0	0	0	0	0		0	0		0	0				0		0			0					0	0	0	0
266	1	51	9	1	2	1	1	0	0	0	0	0	0	0	9	10	6	1	0	4	4	0	0	0	0	0		0	0		0	0				0		0			0					0	0	0	0
269	1	33	15	0		1	0	0	0	0	0	0	0	0	17	3	1	0	5	0	5	0	0	0	0	0		0	0		0	0				0		0			0					0	0	0	0
270	1	58	15	0		2	0	0	0	0	0	0	0	0	9	13	0	5	10	9	10	0	0	0	0	0		0	0		0	0				0		0			0					0	0	0	0
271	1	63	8	1	1	1	0	0	0	0	0	0	0	0	32	14	3	1	3	2	4	0	0	0	0	0		0	0		0	0				0		0			0					0	0	0	0
272	1	55	13	1	1	2	0	0	0	0	0	0	0	0	29	15	6	1	11	10	11	0	0	0	0	0		0	0		0	0				0		0			0					0	0	0	0
273	1	51	12	1	1	1	1	0	0	0	0	0	0	0	22	8	5	10	14	10	15	0	0	0	0	0		0	0		0	0				0		0			0					0	0	0	0
274	1	59	15	0		1	1	0	0	0	0	0	0	1	41	6	3	0	5	5	5	0	0	0	0	0		0	0		0	0				0		0			0					0	0	0	0
276	1	50	15	1	1	2	0	0	0	0	0	0	0	0	27	6	0	0	4	4	4	0	0	0	0	0		0	0		0	0				0		0			0					0	0	0	0
277	2	22	5	1	1	1	0	0	0	0	0	0	0	0	9	14	4	4	7	8	8	0	0	0	0	0		0	0		0	0				0		0			0					0	0	0	0
279	2	87	6	1	1	1	1	0	0	0	1	0	0	0	20	25	8	10	10	15	18	0	0	0	0	0		0	0		0	0				0		0			0					0	0	0	0
281	1	56	8	1	1	1	0	0	0	0	0	0	0	0	10	13	6	1	0	4	4	0	0	0	0	0		0	0		0	0				0		0			0					0	0	0	0
282	1	65	3	1	1	2	0	0	0	0	0	0	0	0	25	22	5	6	6	5	6	0	0	0	0	0		0	0		0	0				0		0			0					0	0	0	0
283	1	34	14	0		1	0	0	0	0	0	0	0	0	38	5	2	0	6	5	6	0	0	0	0	0		0	0		0	0				0		0			0					0	0	0	0
284	1	47	15	0		1	0	0	0	0	0	0	0	0	22	5	1	0	4	4	4	0	0	0	0	0		0	0		0	0				0		0			0					0	0	0	0
285	2	24	15	1	1	2	1	0	0	0	0	0	0	0	24	6	0	0	4	4	4	0	0	0	0	0		0	0		0	0				0		0			0					0	0	0	0
286	2	32	14	0		1	0	0	0	0	0	0	0	0	12	4	1	4	13	10	13	0	0	0	0	0		0	0		0	0				0		0			0					0	0	0	0
287	2	23	14	1	1	1	0	0	0	0	0	0	0	0	8	5	3	1	0	5	7	0	0	0	0	0		0	0		0	0				0		0			0					0	0	0	0
288	1	57	14	1	1	1	1	0	0	0	1	1	0	0	9	4	1	3	5	5	5	0	0	0	0	0		0	0		0	0				0		0			0					0	0	0	0
289	2	75	14	1	1	2	1	0	0	0	1	0	0	0	36	19	3	1	0	13	13	1	1	1	1	0		0	0		0	0				0		1	1	3	0					0	0	0	0
291	1	34	14	1	2	2	0	0	0	0	0	0	0	0	18	13	6	5	11	11	12	0	0	0	0	0		0	0		0	0				0		0			0					0	0	0	0
293	1	73	15	0		4	1	0	0	0	1	0	0	0	18	18	7	5	11	10	11	0	0	0	0	0		0	0		0	0				0		0			0					0	0	0	0
295	2	25	8	1	1	1	0	0	0	0	0	0	0	0	13	7	3	12	30	38	38	0	0	0	0	0		0	0		0	0				0		0			0					0	0	0	0
296	2	18	15	0		1	0	0	0	0	0	0	0	0	34	6	3	0	8	7	7	0	0	0	0	0		0	0		0	0				0		0			0					0	0	0	0
297	1	34	15	0		3	1	0	0	0	0	0	0	1	22	4	3	0	0	0	4	0	0	0	0	0		0	0		0	0				0		0			0					0	0	0	0
298	2	84	11	1	1	1	1	0	0	0	1	0	0	0	29	14	2	7	7	9	9	0	0	0	0	0		0	0		0	0				0		0			0					0	0	0	0
299	1	42	14	1	3	3	0	0	0	0	0	0	0	0	14	3	2	5	15	12	15	0	0	0	0	0		0	0		0	0				0		0			0					0	0	0	0
300	1	38	13	1	1	1	0	0	0	0	0	0	0	0	17	8	5	11	12	12	12	0	0	0	0	0		0	0		0	0				0		0			0					0	0	0	0
301	1	20	14	0		1	0	0	0	0	0	0	0	0	22	8	4	0	4	4	4	0	0	0	0	0		0	0		0	0				0		0			0					0	0	0	0
302	2	18	15	0		1	0	0	0	0	0	0	0	0	13	4	1	0	4	5	6	0	0	0	0	0		0	0		0	0				0		0			0					0	0	0	0
303	1	33	15	1	3	3	0	0	0	0	0	0	0	0	12	2	2	5	5	5	5	0	0	0	0	0		0	0		0	0				0		0			0					0	0	0	0
305	1	19	15	0		3	0	0	0	0	0	0	0	0	27	5	3	0	5	5	5	0	0	0	0	0		0	0		0	0				0		0			0					0	0	0	0
306	1	70	11	1	3	3	0	0	0	0	0	0	0	0	22	11	5	1	0	3	3	0	0	0	0	0		0	0		0	0				0		0			0					0	0	0	0
307	1	75	15	1	2	2	0	0	0	0	0	0	0	0	36	8	0	1	4	4	4	0	0	0	0	0		0	0		0	0				0		0			0					0	0	0	0
308	1	80	7	1	1	2	1	0	0	0	0	1	0	0	27	18	1	3	0	3	3	0	0	0	0	0		0	0		0	0				0		0			0					0	0	0	0
309	1	57	6	1	1	1	0	0	0	0	0	0	0	0	26	16	3	6	4	6	6	0	0	0	0	0		0	0		0	0				0		0			0					0	0	0	0
310	2	23	15	0		3	1	0	0	0	0	0	0	1	17	3	3	0	9	9	9	0	0	0	0	0		0	0		0	0				0		0			0					0	0	0	0
311	2	70	11	1	1	2	1	0	0	0	1	0	0	0	18	14	3	1	6	6	6	0	0	0	0	0		0	0		0	0				0		0			0					0	0	0	0
312	1	63	8	0		1	1	0	0	1	0	0	0	0	17	11	5	4	10	12	12	0	0	0	0	0		0	0		0	0				0		0			0					0	0	0	0
313	2	23	15	1	3	3	0	0	0	0	0	0	0	0	22	9	1	2	14	15	16	0	0	0	0	0		0	0		0	0				0		0			0					0	0	0	0
315	1	33	15	0		1	0	0	0	0	0	0	0	0	5	2	1	0	5	5	5	0	0	0	0	0		0	0		0	0				0		0			0					0	0	0	0
317	2	79	15	1	2	1	1	0	0	0	1	0	0	0	19	13	7	9	11	10	11	1	1	1	1	1	1	1	1	2	0	0				0		0			0					1	1	0	0
319	1	32	6	1	1	2	0	0	0	0	0	0	0	0	24	13	6	3	9	20	29	1	1	1	1	1	1	1	1	2	1	0				0		0			0					1	1	0	0
320	2	38	15	0		1	0	0	0	0	0	0	0	0	22	4	0	0	0	6	8	0	0	0	0	0		0	0		0	0				0		0			0					0	0	0	0
321	2	23	14	0		1	0	0	0	0	0	0	0	0	8	1	2	0	0	4	4	0	0	0	0	0		0	0		0	0				0		0			0					0	0	0	0
322	1	24	15	0		1	0	0	0	0	0	0	0	0	9	1	0	0	8	8	8	0	0	0	0	0		0	0		0	0				0		0			0					0	0	0	0
323	1	24	13	1	3	3	0	0	0	0	0	0	0	0	27	7	5	5	7	5	8	0	0	0	0	0		0	0		0	0				0		0			0					0	0	0	0
324	1	77	5	1	3	1	1	0	0	0	1	0	0	0	17	18	7	16	12	14	19	1	1	1	1	1	1	1	1	2	1	0				0		0			0					1	1	0	0
325	1	59	15	0		1	1	0	0	0	1	1	0	0	8	8	2	0	6	5	6	0	0	0	0	0		0	0		0	0				0		0			0					0	0	0	0
326	2	64	15	0		2	0	0	0	0	0	0	0	0	22	6	2	0	0	4	4	0	0	0	0	0		0	0		0	0				0		0			0					0	0	0	0
327	2	22	4	1	1	1	0	0	0	0	0	0	0	0	20	18	6	6	12	12	12	0	0	0	0	0		0	0		0	0				0		0			0					0	0	0	0
328	2	46	15	1	1	2	1	0	0	0	0	0	0	1	5	2	1	1	5	0	5	0	0	0	0	0		0	0		0	0				0		0			0					0	0	0	0
329	2	65	12	1	1	1	1	0	0	0	0	0	0	0	29	13	2	15	32	25	33	0	0	0	0	0		0	0		0	0				0		0			0					0	0	0	0
330	1	66	14	1	2	3	1	1	1	0	1	1	0	0	27	21	5	21	28	25	28	1	1	1	1	1	1	1	1	2	1	0				0		1	1	1	1	1	1			1	1	0	0
331	1	69	15	1	3	1	1	0	1	0	0	0	0	0	22	13	4	26	26	25	26	1	1	1	1	1	1	1	1	2	1	0				0		0			0					1	1	0	0
332	2	21	8	1	1	2	1	0	0	0	0	0	0	1	34	16	4	5	10	10	10	0	0	0	0	0		0	0		0	0				0		0			0					0	0	0	0
334	1	70	3	1	1	1	0	0	0	0	0	0	0	0	29	19	6	5	0	10	11	0	0	0	0	0		0	0		0	0				0		0			0					0	0	0	0
335	2	18	6	1	1	1	0	0	0	0	0	0	0	0	26	18	5	6	6	7	7	0	0	0	0	0		0	0		0	0				0		0			0					0	0	0	0
336	1	49	9	0		1	1	0	0	0	0	0	0	0	17	19	3	9	19	19	20	1	1	1	1	1	1	1	1	2	0	0				0		1	1	1	1	1	1			1	1	0	0
339	1	90	15	0		2	1	0	0	0	1	0	0	0	45	19	2	1	4	4	4	0	0	0	0	0		0	0		0	0				0		0			0					0	0	0	0
340	1	76	10	0		1	1	0	0	0	0	0	0	1	25	18	4	7	3	9	9	0	0	0	0	0		0	0		0	0				0		0			0					0	0	0	0
341	1	57	4	1	1	1	0	0	0	0	0	0	0	0	13	24	1	3	0	0	4	0	0	0	0	0		0	0		0	0				0		0			0					0	0	0	0
342	1	18	15	0		1	1	0	0	0	0	0	0	1	34	3	3	0	1	4	4	0	0	0	0	0		0	0		0	0				0		0			0					0	0	0	0
343	1	19	15	0		1	0	0	0	0	0	0	0	0	13	6	2	0	0	2	5	0	0	0	0	0		0	0		0	0				0		0			0					0	0	0	0
346	1	18	13	1	1	1	1	0	0	0	1	0	0	0	11	6	4	1	0	7	7	0	0	0	0	0		0	0		0	0				0		0			0					0	0	0	0
347	1	49	10	1	3	3	0	0	0	0	0	0	0	0	27	8	5	6	8	7	9	0	0	0	0	0		0	0		0	0				0		0			0					0	0	0	0
348	1	34	15	0		1	0	0	0	0	0	0	0	0	35	8	4	0	0	6	6	0	0	0	0	0		0	0		0	0				0		0			0					0	0	0	0
349	2	45	11	1	3	3	0	0	0	0	0	0	0	0	22	13	2	7	23	22	23	1	1	1	1	0		0	0		0	0				0		1	1	3	0					0	0	0	0
350	1	24	15	0		3	0	0	0	0	0	0	0	0	22	3	0	0	8	6	6	0	0	0	0	0		0	0		0	0				0		0			0					0	0	0	0
351	1	35	15	0		1	1	0	0	0	0	0	0	0	22	7	2	0	8	9	9	0	0	0	0	0		0	0		0	0				0		0			0					0	0	0	0
352	1	59	4	1	3	3	0	0	0	0	0	0	0	0	27	20	1	4	4	4	4	0	0	0	0	0		0	0		0	0				0		0			0					0	0	0	0
354	2	57	8	1	1	1	1	0	0	0	0	0	0	0	41	15	5	4	4	9	9	0	0	0	0	0		0	0		0	0				0		0			0					0	0	0	0
355	1	41	15	0		1	0	0	0	0	0	0	0	0	17	6	0	1	0	0	6	0	0	0	0	0		0	0		0	0				0		0			0					0	0	0	0
356	1	23	4	1	1	1	0	0	0	0	0	0	0	0	29	17	4	10	24	24	24	0	0	0	0	0		0	0		0	0				0		0			0					0	0	0	0
357	1	63	6	1	1	1	0	0	0	0	0	0	0	0	27	13	5	7	0	7	7	0	0	0	0	0		0	0		0	0				0		0			0					0	0	0	0
358	1	73	9	1	1	1	1	0	0	0	1	0	0	0	27	18	6	6	15	10	15	1	1	1	1	1	1	1	1	2	1	0				0		0			0					1	1	0	0
359	1	34	10	1	3	3	0	0	0	0	0	0	0	0	17	12	5	7	0	15	17	1	1	1	1	1	1	1	1	2	1	0				0		0			0					1	1	0	0
360	1	30	15	0		1	1	0	0	0	1	0	0	0	22	2	0	0	10	10	11	0	0	0	0	0		0	0		0	0				0		0			0					0	0	0	0
361	1	33	14	0		1	0	0	0	0	0	0	0	0	17	2	1	0	0	5	5	0	0	0	0	0		0	0		0	0				0		0			0					0	0	0	0
362	1	62	15	0		1	1	0	0	1	0	0	0	0	8	4	2	0	0	4	4	0	0	0	0	0		0	0		0	0				0		0			0					0	0	0	0
364	1	25	15	0		3	0	0	0	0	0	0	0	0	18	2	3	4	20	16	20	1	1	1	1	1	1	1	1	2	1	0				0		0			0					1	1	0	0
366	1	24	15	0		1	0	0	0	0	0	0	0	0	22	1	2	0	0	6	6	0	0	0	0	0		0	0		0	0				0		0			0					0	0	0	0
367	1	60	3	1	4	2	0	0	0	0	0	0	0	0	14	23	6	3	1	0	3	0	0	0	0	0		0	0		0	0				0		0			0					0	0	0	0
368	1	41	14	1	3	3	0	0	0	0	0	0	0	0	13	3	2	4	6	6	6	0	0	0	0	0		0	0		0	0				0		0			0					0	0	0	0
369	2	18	14	1	2	1	1	0	0	0	1	0	0	0	29	7	2	6	9	9	9	0	0	0	0	0		0	0		0	0				0		0			0					0	0	0	0
370	1	42	15	1	1	1	1	0	0	0	0	0	0	1	20	2	3	26	27	20	20	0	0	0	0	0		0	0		0	0				0		0			0					0	0	0	0
371	2	18	3	1	3	1	0	0	0	0	0	0	0	0	29	19	1	6	11	110	11	0	0	0	0	0		0	0		0	0				0		0			0					0	0	0	0
372	1	44	15	0		1	1	0	0	0	1	0	0	0	19	2	1	0	2	8	8	0	0	0	0	0		0	0		0	0				0		0			0					0	0	0	0
373	1	58	15	1	1	1	0	0	0	0	0	0	0	0	18	7	2	4	10	10	11	0	0	0	0	0		0	0		0	0				0		0			0					0	0	0	0
374	1	57	12	0		1	1	1	0	0	0	0	0	0	22	13	7	0	0	4	4	0	0	0	0	0		0	0		0	0				0		0			0					0	0	0	0
375	1	63	10	1	1	4	0	0	0	0	0	0	0	0	16	16	3	11	22	20	22	0	0	0	0	0		0	0		0	0				0		0			0					0	0	0	0
376	1	29	15	0		1	0	0	0	0	0	0	0	0	20	3	1	0	0	4	4	0	0	0	0	0		0	0		0	0				0		0			0					0	0	0	0
377	2	75	11	1	1	1	1	0	0	0	1	0	0	0	9	16	4	8	8	8	8	0	0	0	0	0		0	0		0	0				0		0			0					0	0	0	0
378	1	25	15	0		1	0	0	0	0	0	0	0	0	9	4	0	0	0	4	4	0	0	0	0	0		0	0		0	0				0		0			0					0	0	0	0
379	1	34	14	1	1	1	1	0	0	0	0	0	1	0	14	12	8	36	36	25	36	1	1	1	1	1	1	1	1	2	1	0				0		0			0					1	1	0	0
380	1	26	14	1	1	2	0	0	0	0	0	0	0	0	27	14	6	8	19	13	19	1	0	0	0	0		0	0		0	0				0		0			0					0	0	0	0
381	2	20	9	1	3	3	0	0	0	0	0	0	0	0	20	6	4	5	14	14	14	0	0	0	0	0		0	0		0	0				0		0			0					0	0	0	0
384	2	23	15	0		1	0	0	0	0	0	0	0	0	13	2	1	0	0	0	3	0	0	0	0	0		0	0		0	0				0		0			0					0	0	0	0
385	2	54	14	1	1	1	1	0	0	0	0	0	0	0	18	9	5	8	22	20	22	0	0	0	0	0		0	0		0	0				0		0			0					0	0	0	0
386	1	35	13	0		1	0	0	0	0	0	0	0	0	34	7	2	0	11	12	12	0	0	0	0	0		0	0		0	0				0		0			0					0	0	0	0
387	1	61	14	1	3	3	0	0	0	0	0	0	0	0	10	8	5	4	11	10	11	0	0	0	0	0		0	0		0	0				0		0			0					0	0	0	0
388	1	47	15	0		3	1	0	0	0	0	0	0	1	6	2	2	0	10	10	11	0	0	0	0	0		0	0		0	0				0		0			0					0	0	0	0
390	1	18	6	1	3	3	0	0	0	0	0	0	0	0	34	13	5	5	5	5	5	0	0	0	0	0		0	0		0	0				0		0			0					0	0	0	0
391	1	19	6	1	1	1	1	0	0	1	0	0	0	0	14	15	4	23	43	42	43	1	1	1	1	0		0	0		0	0				0		1	1	1	1	1	1			0	0	0	0
392	1	27	6	1	1	1	0	0	0	0	0	0	0	0	14	9	4	5	0	5	8	0	0	0	0	0		0	0		0	0				0		0			0					0	0	0	0
393	1	58	15	0		1	1	0	0	0	1	1	0	0	14	7	3	1	6	6	6	0	0	0	0	0		0	0		0	0				0		0			0					0	0	0	0
394	1	74		1	3	1	0	0	0	0	0	0	0	0	18	12	7	5	5	5	5	0	0	0	0	0		0	0		0	0				0		0			0					0	0	0	0
395	1	48	15	0		3	1	0	0	1	0	0	0	0	18	2	3	0	8	10	10	0	0	0	0	0		0	0		0	0				0		0			0					0	0	0	0
396	1	36	7	0		1	1	0	0	0	0	0	0	0	25	13	6	0	3	6	6	0	0	0	0	0		0	0		0	0				0		0			0					0	0	0	0
397	1	70	15	0		1	1	0	0	0	1	0	0	0	13	9	2	0	3	0	5	0	0	0	0	0		0	0		0	0				0		0			0					0	0	0	0
398	1	76	15	1	2	1	1	0	0	0	1	0	0	0	12	16	5	4	13	12	13	1	1	1	1	0		0	0		0	0				0		1	1	3	0					0	0	0	0
399	1	53	15	0		1	0	0	0	0	0	0	0	0	13	6	2	0	6	6	6	0	0	0	0	0		0	0		0	0				0		0			0					0	0	0	0
400	1	61	15	0		2	0	0	0	0	0	0	0	0	9	3	2	0	4	5	5	0	0	0	0	0		0	0		0	0				0		0			0					0	0	0	0
401	1	73	15	0		1	1	0	0	0	1	0	0	0	9	9	1	0	0	7	9	0	0	0	0	0		0	0		0	0				0		0			0					0	0	0	0
402	1	18	15	0		2	1	0	0	0	1	0	0	0	5	2	1	1	5	5	5	0	0	0	0	0		0	0		0	0				0		0			0					0	0	0	0
403	1	31	15	1	2	1	0	0	0	0	0	0	0	0	11	6	2	0	8	9	9	0	0	0	0	0		0	0		0	0				0		0			0					0	0	0	0
404	1	27	8	1	1	1	0	0	0	0	0	0	0	0	50	18	8	10	10	10	10	0	0	0	0	0		0	0		0	0				0		0			0					0	0	0	0
[truncated: 5 more columns]

## Sheet: variables
Gender	1	male
	2	female
Intubation place	1	ED/OR
	2	ICU
	3	RMC
	4	At scene
Admission from	1	ED
	2	OR
	3	Other hospital
	4	Medical ward
PN eu categories	1	PN1
	2	PN2
	3	PN3
	4	PN4
	5	PN5
BSI eu categories	1	C-BSI
	2	S-BSI
	3	U-BSI
UTI eu categories	1	UTI-A
	2	UTI-B
	3	UTI-C
UTI us categories	1	SUTI
	2	ASB
	3	OUTI
